# Supplementary material for: Measures of Adiposity and Risk of Rheumatoid Arthritis in Middle-Aged UK Women: A Prospective Cohort Study
Source: Nutrients. 2025 Apr 30;17(9):1557. doi: 10.3390/nu17091557 (PMC12074165; doi:10.3390/nu17091557)
Supplement: Supplementary file 1 [file nutrients-17-01557-s001.zip]

Archive with 1 entries (1 files):
- nutrients-3604732-supplementary.pdf
